# Supplementary material for: Submembrane liprin-α1 clusters spatially localize insulin granule fusion
Source: J Cell Biol. 2025 Aug 28;224(10):e202410210. doi: 10.1083/jcb.202410210 (PMC12393827; doi:10.1083/jcb.202410210)
Supplement: Data S1 — shows (IP-MS SAINT). [file jcb_202410210_datas1.xlsx]

## Sheet: Combined
		COMBINED																	BASAL 2.8 mM GLUCOSE																	STIM 16.7 mM GLUCOSE
		Bait	Prey	Prey Gene	Intensity	Intensity Sum	Avg Intensity	Replicates	Control Intensity	AvgP	MaxP	TopoAvgP	TopoMaxP	Saint Score	Odds Score	Fold Change	BFDR		Bait	Prey	Prey Gene	Intensity	Intensity Sum	Avg Intensity	Replicates	Control Intensity	AvgP	MaxP	TopoAvgP	TopoMaxP	Saint Score	Odds Score	Fold Change	BFDR		Bait	Prey	Prey Gene	Intensity	Intensity Sum	Avg Intensity	Replicates	Control Intensity	AvgP	MaxP	TopoAvgP	TopoMaxP	Saint Score	Odds Score
		LIPRIN	Fmr1	Fmr1	2.179|1.426|2.037|2.844|1.319|1.900	11.705	1.951	6	.|.|.|.|0.187|.	0.999	1	0.999	1	0.999	6.188	10.427	0		LIPRIN_BASAL	Fmr1	Fmr1	2.179|1.426|2.037	5.641	1.88	3	.|.|.|.|0.187|.	1	1	1	1	1	6.976	10.051	0		LIPRIN_STIM	Arhgef7	Arhgef7	2.682|1.940|2.418	7.04	2.347	3	0.214|.|.|.|.|0.410	0.999	1	0.999	1	0.999	6.424
		LIPRIN	Ppfia1	Ppfia1	117.938|46.896|90.136|105.398|95.453|65.214	521.035	86.839	6	.|.|.|.|.|3.521	1	1	1	1	1	10.378	24.666	0		LIPRIN_BASAL	Hkdc1	Hkdc1	5.015|3.561|3.106	11.682	3.894	3	.|.|.|.|.|.	0.999	1	0.999	1	0.999	5.713	7.048	0		LIPRIN_STIM	Fmr1	Fmr1	2.844|1.319|1.900	6.063	2.021	3	.|.|.|.|0.187|.	0.999	1	0.999	1	0.999	6.224
		LIPRIN	Ppfia2	Ppfia2	107.867|44.318|110.289|101.061|90.514|74.646	528.695	88.116	6	.|.|.|.|.|1.289	1	1	1	1	1	10.17	68.38	0		LIPRIN_BASAL	Ppfia1	Ppfia1	117.938|46.896|90.136	254.97	84.99	3	.|.|.|.|.|3.521	1	1	1	1	1	10.414	24.14	0		LIPRIN_STIM	Ppfia1	Ppfia1	105.398|95.453|65.214	266.065	88.688	3	.|.|.|.|.|3.521	1	1	1	1	1	11.047
		LIPRIN	Ppp2r1a	Ppp2r1a	23.937|8.988|17.543|22.595|14.511|14.269	101.842	16.974	6	1.063|0.531|0.325|0.425|0.858|2.510	0.999	1	0.999	1	0.999	5.028	22.859	0		LIPRIN_BASAL	Ppfia2	Ppfia2	107.867|44.318|110.289	262.475	87.492	3	.|.|.|.|.|1.289	1	1	1	1	1	10.205	67.895	0		LIPRIN_STIM	Ppfia2	Ppfia2	101.061|90.514|74.646	266.221	88.74	3	.|.|.|.|.|1.289	1	1	1	1	1	11.149
		LIPRIN	Ppp2r5c	Ppp2r5c	9.486|3.341|9.385|10.379|7.499|7.794	47.883	7.981	6	.|.|.|.|.|.	0.999	1	0.999	1	0.999	4.753	14.444	0		LIPRIN_BASAL	Ppp2r1a	Ppp2r1a	23.937|8.988|17.543	50.467	16.822	3	1.063|0.531|0.325|0.425|0.858|2.510	0.998	1	0.998	1	0.998	5.063	22.655	0		LIPRIN_STIM	Ppp2r1a	Ppp2r1a	22.595|14.511|14.269	51.375	17.125	3	1.063|0.531|0.325|0.425|0.858|2.510	1	1	1	1	1	8.593
		LIPRIN	Ptprf	Ptprf	11.082|8.728|9.683|10.878|14.238|7.529	62.138	10.356	6	.|.|.|.|.|1.308	0.999	1	0.999	1	0.999	5.679	7.915	0		LIPRIN_BASAL	Ptprf	Ptprf	11.082|8.728|9.683	29.493	9.831	3	.|.|.|.|.|1.308	1	1	1	1	1	7.146	7.514	0		LIPRIN_STIM	Ppp2r5c	Ppp2r5c	10.379|7.499|7.794	25.671	8.557	3	.|.|.|.|.|.	1	1	1	1	1	11.184
		LIPRIN	Sfn	Sfn	51.039|39.137|59.032|51.205|52.648|39.547	292.608	48.768	6	4.141|1.853|2.182|1.984|2.544|11.255	1	1	1	1	1	6.917	15.551	0		LIPRIN_BASAL	Sfn	Sfn	51.039|39.137|59.032	149.208	49.736	3	4.141|1.853|2.182|1.984|2.544|11.255	1	1	1	1	1	6.952	15.86	0		LIPRIN_STIM	Ptprf	Ptprf	10.878|14.238|7.529	32.645	10.882	3	.|.|.|.|.|1.308	0.999	1	0.999	1	0.999	5.715
		LIPRIN	Soga3	Soga3	10.203|3.663|8.898|9.710|5.621|4.803	42.898	7.15	6	.|.|.|.|.|0.456	1	1	1	1	1	8.064	15.681	0		LIPRIN_BASAL	Soga3	Soga3	10.203|3.663|8.898	22.764	7.588	3	.|.|.|.|.|0.456	1	1	1	1	1	8.099	16.642	0		LIPRIN_STIM	Sfn	Sfn	51.205|52.648|39.547	143.4	47.8	3	4.141|1.853|2.182|1.984|2.544|11.255	1	1	1	1	1	7.029
		LIPRIN	Ywhag	Ywhag	17.144|8.837|15.852|14.111|14.414|9.817	80.175	13.363	6	0.596|0.585|0.461|.|.|2.052	1	1	1	1	1	7.379	17.637	0		LIPRIN_BASAL	Ywhag	Ywhag	17.144|8.837|15.852	41.833	13.944	3	0.596|0.585|0.461|.|.|2.052	1	1	1	1	1	7.414	18.404	0		LIPRIN_STIM	Soga3	Soga3	9.710|5.621|4.803	20.134	6.711	3	.|.|.|.|.|0.456	1	1	1	1	1	10.932
		LIPRIN	Ywhae	Ywhae	24.859|12.987|25.054|20.182|21.503|16.817	121.401	20.234	6	1.306|0.724|1.501|0.561|1.266|5.201	0.996	1	0.996	1	0.996	3.914	15.351	0.001		LIPRIN_BASAL	Ppp2r5c	Ppp2r5c	9.486|3.341|9.385	22.212	7.404	3	.|.|.|.|.|.	0.997	1	0.997	1	0.997	4.788	13.401	0.001		LIPRIN_STIM	Ywhae	Ywhae	20.182|21.503|16.817	58.501	19.5	3	1.306|0.724|1.501|0.561|1.266|5.201	0.998	0.999	0.998	0.999	0.998	5.556
		LIPRIN	Ywhah	Ywhah	17.211|10.035|17.733|13.989|17.529|12.643	89.14	14.857	6	0.576|0.315|0.341|.|0.706|3.377	0.994	0.999	0.994	0.999	0.994	3.875	21.78	0.001		LIPRIN_BASAL	Ywhae	Ywhae	24.859|12.987|25.054	62.9	20.967	3	1.306|0.724|1.501|0.561|1.266|5.201	0.993	1	0.993	1	0.993	3.949	15.907	0.001		LIPRIN_STIM	Ywhag	Ywhag	14.111|14.414|9.817	38.342	12.781	3	0.596|0.585|0.461|.|.|2.052	1	1	1	1	1	8.353
		LIPRIN	Ywhaq	Ywhaq	16.595|9.523|15.688|12.893|16.749|12.404	83.852	13.975	6	0.890|0.354|1.009|0.597|1.071|3.891	0.994	0.999	0.994	0.999	0.994	3.727	14.532	0.001		LIPRIN_BASAL	Sntb2	Sntb2	3.755|2.155|2.360	8.27	2.757	3	.|.|.|.|.|0.466	0.992	1	0.992	1	0.992	4.118	5.921	0.002		LIPRIN_STIM	Mtcl1	Mtcl1	5.241|3.588|2.943	11.772	3.924	3	.|.|.|.|.|.	0.998	1	0.998	1	0.998	5.077
		LIPRIN	Sntb2	Sntb2	3.755|2.155|2.360|3.505|2.684|2.109	16.567	2.761	6	.|.|.|.|.|0.466	0.992	1	0.992	1	0.992	3.905	5.931	0.002		LIPRIN_BASAL	Ywhah	Ywhah	17.211|10.035|17.733	44.979	14.993	3	0.576|0.315|0.341|.|0.706|3.377	0.992	0.999	0.992	0.999	0.992	3.91	21.98	0.002		LIPRIN_STIM	Pcm1	Pcm1	4.969|2.690|3.192	10.851	3.617	3	.|.|.|.|.|.	0.995	1	0.995	1	0.995	4.447
		LIPRIN	Ywhaz	Ywhaz	31.107|15.129|28.389|24.596|23.404|20.932	143.557	23.926	6	1.919|1.139|1.691|.|1.858|7.063	0.994	1	0.994	1	0.994	3.432	11.008	0.002		LIPRIN_BASAL	Ywhaq	Ywhaq	16.595|9.523|15.688	41.806	13.935	3	0.890|0.354|1.009|0.597|1.071|3.891	0.992	0.999	0.992	0.999	0.992	3.762	14.491	0.002		LIPRIN_STIM	Ppp2ca	Ppp2ca	29.935|21.407|18.766	70.109	23.37	3	5.634|2.435|3.676|5.318|2.889|4.024	0.996	1	0.996	1	0.996	4.598
		LIPRIN	Arhgef7	Arhgef7	2.468|1.302|3.483|2.682|1.940|2.418	14.293	2.382	6	0.214|.|.|.|.|0.410	0.99	1	0.99	1	0.99	2.761	8.038	0.003		LIPRIN_BASAL	Ywhaz	Ywhaz	31.107|15.129|28.389	74.625	24.875	3	1.919|1.139|1.691|.|1.858|7.063	0.99	1	0.99	1	0.99	3.467	11.444	0.002		LIPRIN_STIM	Sntb2	Sntb2	3.505|2.684|2.109	8.297	2.766	3	.|.|.|.|.|0.466	0.993	1	0.993	1	0.993	3.94
		LIPRIN	Mtcl1	Mtcl1	5.682|2.394|5.475|5.241|3.588|2.943	25.322	4.22	6	.|.|.|.|.|.	0.992	1	0.992	1	0.992	3.106	7.639	0.003		LIPRIN_BASAL	Krt26	Krt26	2.345|3.029|4.883	10.257	3.419	3	0.563|.|.|.|.|.	0.986	1	0.986	1	0.986	3.241	6.074	0.003		LIPRIN_STIM	Ywhah	Ywhah	13.989|17.529|12.643	44.161	14.72	3	0.576|0.315|0.341|.|0.706|3.377	0.996	0.998	0.996	0.998	0.996	5.073
		LIPRIN	Ppp2ca	Ppp2ca	29.164|14.568|24.768|29.935|21.407|18.766	138.608	23.101	6	5.634|2.435|3.676|5.318|2.889|4.024	0.984	1	0.984	1	0.984	2.444	6.044	0.003		LIPRIN_BASAL	Mtcl1	Mtcl1	5.682|2.394|5.475	13.55	4.517	3	.|.|.|.|.|.	0.986	1	0.986	1	0.986	3.141	8.175	0.003		LIPRIN_STIM	Ywhaq	Ywhaq	12.893|16.749|12.404	42.047	14.016	3	0.890|0.354|1.009|0.597|1.071|3.891	0.996	0.999	0.996	0.999	0.996	5.255
		LIPRIN	Rfc3	Rfc3	1.088|0.873|1.040|1.233|1.165|1.106	6.505	1.084	6	.|0.221|.|.|.|.	0.976	0.993	0.976	0.993	0.976	2.564	4.914	0.004		LIPRIN_BASAL	Arhgef7	Arhgef7	2.468|1.302|3.483	7.253	2.418	3	0.214|.|.|.|.|0.410	0.981	1	0.981	1	0.981	2.796	8.158	0.004		LIPRIN_STIM	Ywhaz	Ywhaz	24.596|23.404|20.932	68.932	22.977	3	1.919|1.139|1.691|.|1.858|7.063	0.998	0.999	0.998	0.999	0.998	5.67
		LIPRIN	Phb2	Phb2	7.493|3.369|7.318|9.361|3.540|4.486	35.568	5.928	6	1.140|0.536|0.647|0.915|0.729|1.897	0.972	1	0.972	1	0.972	2.269	6.654	0.005		LIPRIN_BASAL	Rtl8b	Rtl8b	0.460|0.584|0.732	1.777	0.592	3	.|0.103|.|.|.|.	0.978	0.997	0.978	0.997	0.978	2.913	5.777	0.005		LIPRIN_STIM	Rfc3	Rfc3	1.233|1.165|1.106	3.504	1.168	3	.|0.221|.|.|.|.	0.989	0.993	0.989	0.993	0.989	4.187
		LIPRIN	Pcm1	Pcm1	4.733|1.971|4.570|4.969|2.690|3.192	22.124	3.687	6	.|.|.|.|.|.	0.972	1	0.972	1	0.972	1.699	6.674	0.006		LIPRIN_BASAL	Ppp2ca	Ppp2ca	29.164|14.568|24.768	68.499	22.833	3	5.634|2.435|3.676|5.318|2.889|4.024	0.974	1	0.974	1	0.974	2.48	5.974	0.006		LIPRIN_STIM	Git1	Git1	3.557|2.603|3.160	9.32	3.107	3	.|.|.|.|.|0.645	0.983	0.996	0.983	0.996	0.983	3.247
		LIPRIN	Mtmr2	Mtmr2	1.146|0.736|0.975|0.889|1.142|0.823	5.711	0.952	6	.|.|.|.|.|0.195	0.965	0.994	0.965	0.994	0.965	2.208	4.887	0.008		LIPRIN_BASAL	Phb1	Phb1	7.246|4.002|7.595	18.844	6.281	3	1.269|0.589|.|0.893|0.775|2.328	0.973	0.999	0.973	0.999	0.973	2.444	6.052	0.007		LIPRIN_STIM	Bag2	Bag2	1.022|0.615|0.591	2.228	0.743	3	.|0.123|.|.|.|.	0.981	0.999	0.981	0.999	0.981	3.44
		LIPRIN	Ppp2r2a	Ppp2r2a	3.278|2.520|3.192|3.574|3.145|2.581	18.29	3.048	6	0.342|0.214|0.107|.|0.234|1.221	0.964	0.982	0.964	0.982	0.964	2.693	10.327	0.009		LIPRIN_BASAL	Phb2	Phb2	7.493|3.369|7.318	18.18	6.06	3	1.140|0.536|0.647|0.915|0.729|1.897	0.97	1	0.97	1	0.97	2.304	6.802	0.008		LIPRIN_STIM	Phb2	Phb2	9.361|3.540|4.486	17.387	5.796	3	1.140|0.536|0.647|0.915|0.729|1.897	0.977	1	0.977	1	0.977	2.73
		LIPRIN	Phb1	Phb1	7.246|4.002|7.595|9.343|3.794|4.924	36.905	6.151	6	1.269|0.589|.|0.893|0.775|2.328	0.963	1	0.963	1	0.963	1.993	5.926	0.01		LIPRIN_BASAL	Rfc3	Rfc3	1.088|0.873|1.040	3.001	1	3	.|0.221|.|.|.|.	0.964	0.983	0.964	0.983	0.964	2.599	4.534	0.01		LIPRIN_STIM	Prl8a2	Prl8a2	2.310|3.034|2.307	7.651	2.55	3	.|.|.|.|.|.	0.98	0.996	0.98	0.996	0.98	3.515
		LIPRIN	Rtl8b	Rtl8b	0.460|0.584|0.732|0.527|0.563|0.403	3.269	0.545	6	.|0.103|.|.|.|.	0.963	0.997	0.963	0.997	0.963	2.042	5.315	0.011		LIPRIN_BASAL	Timm23	Timm23	0.687|0.683|0.774	2.145	0.715	3	.|0.156|.|.|0.152|.	0.966	0.98	0.966	0.98	0.966	3.14	4.63	0.01		LIPRIN_STIM	Capza1	Capza1	5.625|4.878|5.027	15.53	5.177	3	1.305|0.906|.|0.951|1.150|2.012	0.973	0.986	0.973	0.986	0.973	3.271
		LIPRIN	Capza1	Capza1	4.054|5.009|6.401|5.625|4.878|5.027	30.993	5.166	6	1.305|0.906|.|0.951|1.150|2.012	0.96	0.995	0.96	0.995	0.96	1.974	4.266	0.012		LIPRIN_BASAL	Ndufaf4	Ndufaf4	2.004|1.789|2.129	5.922	1.974	3	0.543|0.307|.|0.529|0.612|.	0.963	0.98	0.963	0.98	0.963	2.74	4.096	0.011		LIPRIN_STIM	Mtmr2	Mtmr2	0.889|1.142|0.823	2.854	0.951	3	.|.|.|.|.|0.195	0.972	0.994	0.972	0.994	0.972	2.977
		LIPRIN	Dnajc11	Dnajc11	2.443|2.360|2.945|2.575|2.444|2.624	15.391	2.565	6	.|0.567|.|.|0.719|.	0.958	0.985	0.958	0.985	0.958	2.678	4.019	0.013		LIPRIN_BASAL	Ppp2r2a	Ppp2r2a	3.278|2.520|3.192	8.991	2.997	3	0.342|0.214|0.107|.|0.234|1.221	0.963	0.977	0.963	0.977	0.963	2.728	10.152	0.012		LIPRIN_STIM	Ppp2cb	Ppp2cb	3.397|2.470|2.186	8.052	2.684	3	0.642|0.575|.|0.531|.|.	0.97	0.998	0.97	0.998	0.97	2.741
		LIPRIN	Gpx4	Gpx4	1.520|1.646|1.583|1.547|2.001|1.322	9.619	1.603	6	.|0.214|.|.|0.502|0.583	0.95	0.992	0.95	0.992	0.95	1.988	4.036	0.015		LIPRIN_BASAL	Gpx4	Gpx4	1.520|1.646|1.583	4.748	1.583	3	.|0.214|.|.|0.502|0.583	0.96	0.97	0.96	0.97	0.96	2.937	3.985	0.013		LIPRIN_STIM	Ppp2r2a	Ppp2r2a	3.574|3.145|2.581	9.3	3.1	3	0.342|0.214|0.107|.|0.234|1.221	0.967	0.983	0.967	0.983	0.967	2.827
		LIPRIN	Ppp2cb	Ppp2cb	3.501|1.800|3.143|3.397|2.470|2.186	16.496	2.749	6	0.642|0.575|.|0.531|.|.	0.948	0.998	0.948	0.998	0.948	1.305	4.733	0.016		LIPRIN_BASAL	Mtmr2	Mtmr2	1.146|0.736|0.975	2.857	0.952	3	.|.|.|.|.|0.195	0.961	0.994	0.961	0.994	0.961	2.243	4.89	0.013		LIPRIN_STIM	Rpl10a	Rpl10a	4.980|2.759|3.455	11.194	3.731	3	0.911|.|.|0.657|0.431|1.337	0.967	0.999	0.967	0.999	0.967	2.437
		LIPRIN	Erh	Erh	1.189|1.485|1.290|1.112|1.185|1.286	7.546	1.258	6	0.453|0.283|.|.|0.266|.	0.944	0.984	0.944	0.984	0.944	2.184	3.879	0.017		LIPRIN_BASAL	Erh	Erh	1.189|1.485|1.290	3.964	1.321	3	0.453|0.283|.|.|0.266|.	0.96	0.985	0.96	0.985	0.96	2.662	4.075	0.014		LIPRIN_STIM	Ywhab	Ywhab	40.940|40.148|14.801	95.889	31.963	3	3.000|1.363|1.752|1.415|2.597|9.144	0.969	1	0.969	1	0.969	2.283
		LIPRIN	Dnaja2	Dnaja2	2.413|2.079|2.751|2.658|2.736|2.376	15.013	2.502	6	0.609|0.442|0.573|0.517|0.640|1.535	0.935	0.971	0.935	0.971	0.935	1.685	3.825	0.018		LIPRIN_BASAL	Dnajc11	Dnajc11	2.443|2.360|2.945	7.748	2.583	3	.|0.567|.|.|0.719|.	0.958	0.985	0.958	0.985	0.958	2.714	4.047	0.015		LIPRIN_STIM	Ppfibp1	Ppfibp1	3.788|1.970|2.612	8.369	2.79	3	.|.|.|.|.|.	0.964	0.999	0.964	0.999	0.964	2.238
		LIPRIN	Sec13	Sec13	0.758|1.068|0.952|1.043|0.993|0.995	5.809	0.968	6	.|.|.|.|0.236|.	0.931	0.97	0.931	0.97	0.931	1.411	4.103	0.02		LIPRIN_BASAL	Capza1	Capza1	4.054|5.009|6.401	15.463	5.154	3	1.305|0.906|.|0.951|1.150|2.012	0.949	0.995	0.949	0.995	0.949	2.01	4.257	0.018		LIPRIN_STIM	Dnajc11	Dnajc11	2.575|2.444|2.624	7.643	2.548	3	.|0.567|.|.|0.719|.	0.961	0.968	0.961	0.968	0.961	2.944
		LIPRIN	Dynll1	Dynll1	2.091|1.676|2.363|2.653|1.979|2.155	12.916	2.153	6	.|.|.|.|.|.	0.93	0.989	0.93	0.989	0.93	1.378	3.896	0.022		LIPRIN_BASAL	Pcm1	Pcm1	4.733|1.971|4.570	11.273	3.758	3	.|.|.|.|.|.	0.95	1	0.95	1	0.95	1.734	6.801	0.018		LIPRIN_STIM	Bcr	Bcr	0.635|0.874|0.751	2.26	0.753	3	.|.|.|.|.|0.159	0.96	0.988	0.96	0.988	0.96	2.475
		LIPRIN	Rps8	Rps8	4.654|3.246|3.766|4.772|3.547|5.176	25.161	4.194	6	1.177|0.739|0.552|1.205|0.916|2.428	0.93	0.99	0.93	0.99	0.93	1.501	4.021	0.023		LIPRIN_BASAL	Mpc1	Mpc1	1.198|1.290|1.122	3.61	1.203	3	0.263|.|.|0.221|0.397|0.492	0.932	0.959	0.932	0.959	0.932	2.231	3.685	0.02		LIPRIN_STIM	Dynll1	Dynll1	2.653|1.979|2.155	6.787	2.262	3	.|.|.|.|.|.	0.956	0.989	0.956	0.989	0.956	2.504
		LIPRIN	Rpgrip1	Rpgrip1	3.104|1.676|2.678|2.680|2.995|1.750	14.883	2.481	6	.|.|.|.|.|.	0.929	0.997	0.929	0.997	0.929	1.248	4.49	0.025		LIPRIN_BASAL	Ap3b1	Ap3b1	1.162|1.000|0.929	3.09	1.03	3	.|.|.|.|0.150|0.458	0.929	0.969	0.929	0.969	0.929	2.097	3.927	0.021		LIPRIN_STIM	Sec13	Sec13	1.043|0.993|0.995	3.031	1.01	3	.|.|.|.|0.236|.	0.959	0.966	0.959	0.966	0.959	3.059
		LIPRIN	Exosc4	Exosc4	0.960|1.095|1.055|1.129|1.188|1.004	6.429	1.072	6	.|0.197|0.216|.|0.213|0.650	0.911	0.953	0.911	0.953	0.911	1.78	3.868	0.026		LIPRIN_BASAL	Ppp2cb	Ppp2cb	3.501|1.800|3.143	8.444	2.815	3	0.642|0.575|.|0.531|.|.	0.929	0.998	0.929	0.998	0.929	1.34	4.846	0.022		LIPRIN_STIM	Akap8	Akap8	0.668|0.542|0.612	1.822	0.607	3	.|.|.|.|0.124|0.144	0.956	0.978	0.956	0.978	0.956	2.561
		LIPRIN	Ywhab	Ywhab	28.005|10.999|22.143|40.940|40.148|14.801	157.036	26.173	6	3.000|1.363|1.752|1.415|2.597|9.144	0.909	1	0.909	1	0.909	0.247	10.493	0.028		LIPRIN_BASAL	Rpgrip1	Rpgrip1	3.104|1.676|2.678	7.458	2.486	3	.|.|.|.|.|.	0.923	0.997	0.923	0.997	0.923	1.283	4.5	0.024		LIPRIN_STIM	Dnaja2	Dnaja2	2.658|2.736|2.376	7.77	2.59	3	0.609|0.442|0.573|0.517|0.640|1.535	0.956	0.971	0.956	0.971	0.956	2.596
		LIPRIN	Git1	Git1	3.413|1.674|4.108|3.557|2.603|3.160	18.515	3.086	6	.|.|.|.|.|0.645	0.908	0.999	0.908	0.999	0.908	0.023	4.784	0.029		LIPRIN_BASAL	Dnaja2	Dnaja2	2.413|2.079|2.751	7.244	2.415	3	0.609|0.442|0.573|0.517|0.640|1.535	0.919	0.972	0.919	0.972	0.919	1.72	3.691	0.026		LIPRIN_STIM	Phb1	Phb1	9.343|3.794|4.924	18.061	6.02	3	1.269|0.589|.|0.893|0.775|2.328	0.956	1	0.956	1	0.956	2.028
		LIPRIN	Timm23	Timm23	0.687|0.683|0.774|0.891|0.429|0.769	4.233	0.706	6	.|0.156|.|.|0.152|.	0.905	0.992	0.905	0.992	0.905	0.269	4.57	0.031		LIPRIN_BASAL	Pbdc1	Pbdc1	0.827|1.321|1.161	3.309	1.103	3	0.266|0.231|.|0.176|.|0.570	0.911	0.988	0.911	0.988	0.911	1.238	3.937	0.029		LIPRIN_STIM	Rps8	Rps8	4.772|3.547|5.176	13.495	4.498	3	1.177|0.739|0.552|1.205|0.916|2.428	0.955	0.991	0.955	0.991	0.955	2.109
		LIPRIN	Mpc1	Mpc1	1.198|1.290|1.122|0.940|1.529|1.142	7.221	1.203	6	0.263|.|.|0.221|0.397|0.492	0.904	0.986	0.904	0.986	0.904	1.036	3.686	0.033		LIPRIN_BASAL	Rps8	Rps8	4.654|3.246|3.766	11.666	3.889	3	1.177|0.739|0.552|1.205|0.916|2.428	0.909	0.98	0.909	0.98	0.909	1.536	3.729	0.029		LIPRIN_STIM	Rtl8b	Rtl8b	0.527|0.563|0.403	1.493	0.498	3	.|0.103|.|.|.|.	0.95	0.985	0.95	0.985	0.95	2.077
		LIPRIN	Hkdc1	Hkdc1	5.015|3.561|3.106|4.173|4.383|1.553	21.791	3.632	6	.|.|.|.|.|.	0.904	1	0.904	1	0.904	-0.291	6.573	0.034		LIPRIN_BASAL	Dynll1	Dynll1	2.091|1.676|2.363	6.129	2.043	3	.|.|.|.|.|.	0.909	0.975	0.909	0.975	0.909	1.414	3.698	0.031		LIPRIN_STIM	Gpx4	Gpx4	1.547|2.001|1.322	4.871	1.624	3	.|0.214|.|.|0.502|0.583	0.944	0.992	0.944	0.992	0.944	2.023
		LIPRIN	Capza2	Capza2	2.166|2.722|2.616|2.571|2.501|2.529	15.105	2.518	6	0.798|0.626|0.518|0.447|0.740|1.606	0.901	0.945	0.901	0.945	0.901	1.338	3.503	0.036		LIPRIN_BASAL	Sec13	Sec13	0.758|1.068|0.952	2.778	0.926	3	.|.|.|.|0.236|.	0.908	0.971	0.908	0.971	0.908	1.447	3.925	0.031		LIPRIN_STIM	Rpgrip1	Rpgrip1	2.680|2.995|1.750	7.425	2.475	3	.|.|.|.|.|.	0.938	0.996	0.938	0.996	0.938	1.584
		LIPRIN	Pbdc1	Pbdc1	0.827|1.321|1.161|1.002|0.849|1.091	6.251	1.042	6	0.266|0.231|.|0.176|.|0.570	0.899	0.987	0.899	0.987	0.899	1.203	3.719	0.038		LIPRIN_BASAL	Dnajb6	Dnajb6	0.836|1.008|0.743	2.587	0.862	3	0.179|0.277|.|.|0.276|.	0.905	0.973	0.905	0.973	0.905	1.573	3.606	0.032		LIPRIN_STIM	Erh	Erh	1.112|1.185|1.286	3.582	1.194	3	0.453|0.283|.|.|0.266|.	0.932	0.96	0.932	0.96	0.932	2.219
		LIPRIN	Slc25a12	Slc25a12	1.546|1.925|1.825|1.864|2.017|1.743	10.919	1.82	6	0.450|0.487|.|0.394|0.460|0.944	0.899	0.953	0.899	0.953	0.899	1.265	3.51	0.039		LIPRIN_BASAL	Exosc4	Exosc4	0.960|1.095|1.055	3.109	1.036	3	.|0.197|0.216|.|0.213|0.650	0.901	0.928	0.901	0.928	0.901	1.815	3.741	0.034		LIPRIN_STIM	Exosc4	Exosc4	1.129|1.188|1.004	3.32	1.107	3	.|0.197|0.216|.|0.213|0.650	0.927	0.954	0.927	0.954	0.927	2.069
		LIPRIN	Ap3b1	Ap3b1	1.162|1.000|0.929|0.750|1.274|1.040	6.155	1.026	6	.|.|.|.|0.150|0.458	0.898	0.983	0.898	0.983	0.898	0.785	3.911	0.04		LIPRIN_BASAL	Capza2	Capza2	2.166|2.722|2.616	7.505	2.502	3	0.798|0.626|0.518|0.447|0.740|1.606	0.892	0.946	0.892	0.946	0.892	1.373	3.481	0.037		LIPRIN_STIM	Slc25a12	Slc25a12	1.864|2.017|1.743	5.624	1.875	3	0.450|0.487|.|0.394|0.460|0.944	0.923	0.955	0.923	0.955	0.923	2.087
		LIPRIN	Ap3m1	Ap3m1	0.550|0.683|0.702|0.554|0.867|0.801	4.157	0.693	6	0.074|.|.|.|.|0.413	0.888	0.979	0.888	0.979	0.888	1.189	3.972	0.042		LIPRIN_BASAL	Rpl35a	Rpl35a	3.136|2.525|4.370	10.031	3.344	3	0.747|0.324|0.899|0.883|0.459|1.816	0.881	0.982	0.881	0.982	0.881	1.16	4.539	0.04		LIPRIN_STIM	Rragc	Rragc	0.552|0.758|0.846	2.157	0.719	3	0.262|0.104|.|.|0.220|.	0.922	0.986	0.922	0.986	0.922	1.435
		LIPRIN	Ppfibp1	Ppfibp1	3.725|1.410|4.302|3.788|1.970|2.612	17.807	2.968	6	.|.|.|.|.|.	0.884	1	0.884	1	0.884	-0.34	5.372	0.043		LIPRIN_BASAL	Slc25a12	Slc25a12	1.546|1.925|1.825	5.295	1.765	3	0.450|0.487|.|0.394|0.460|0.944	0.88	0.939	0.88	0.939	0.88	1.301	3.404	0.041		LIPRIN_STIM	Wdr5	Wdr5	0.953|0.848|0.955	2.757	0.919	3	.|.|.|.|.|0.240	0.921	0.939	0.921	0.939	0.921	2.036
		LIPRIN	Myl6	Myl6	3.174|3.792|3.616|3.421|3.711|3.645	21.359	3.56	6	1.248|0.560|.|1.174|0.672|2.099	0.88	0.921	0.88	0.921	0.88	1.341	3.457	0.045		LIPRIN_BASAL	Dnaja3	Dnaja3	2.844|2.582|2.896	8.322	2.774	3	1.040|0.591|0.417|1.207|0.876|1.228	0.879	0.91	0.879	0.91	0.879	1.563	3.333	0.042		LIPRIN_STIM	Capza2	Capza2	2.571|2.501|2.529	7.601	2.534	3	0.798|0.626|0.518|0.447|0.740|1.606	0.917	0.924	0.917	0.924	0.917	2.315
		LIPRIN	Myef2	Myef2	1.291|0.942|1.358|1.319|1.239|1.266	7.416	1.236	6	0.291|0.247|0.216|.|0.368|0.836	0.874	0.941	0.874	0.941	0.874	0.555	3.6	0.047		LIPRIN_BASAL	Ap3m1	Ap3m1	0.550|0.683|0.702	1.935	0.645	3	0.074|.|.|.|.|0.413	0.874	0.93	0.874	0.93	0.874	1.224	3.697	0.044		LIPRIN_STIM	Myef2	Myef2	1.319|1.239|1.266	3.824	1.275	3	0.291|0.247|0.216|.|0.368|0.836	0.917	0.932	0.917	0.932	0.917	2.248
		LIPRIN	Slc25a22	Slc25a22	1.235|0.850|0.954|1.232|0.960|0.925	6.156	1.026	6	0.285|.|0.295|0.215|0.140|0.633	0.87	0.963	0.87	0.963	0.87	1.109	3.715	0.048		LIPRIN_BASAL	Myl6	Myl6	3.174|3.792|3.616	10.582	3.527	3	1.248|0.560|.|1.174|0.672|2.099	0.874	0.923	0.874	0.923	0.874	1.377	3.425	0.044		LIPRIN_STIM	Ddx6	Ddx6	1.299|1.318|1.486	4.103	1.368	3	0.462|0.219|0.285|0.339|0.361|0.915	0.916	0.953	0.916	0.953	0.916	2.122
																			LIPRIN_BASAL	Nefl	Nefl	2.308|2.118|2.543	6.97	2.323	3	0.666|0.446|0.895|0.606|0.558|1.317	0.869	0.93	0.869	0.93	0.869	1.393	3.316	0.047		LIPRIN_STIM	Ap3m1	Ap3m1	0.554|0.867|0.801	2.222	0.741	3	0.074|.|.|.|.|0.413	0.909	0.979	0.909	0.979	0.909	1.268
																																				LIPRIN_STIM	Afg2a	Afg2a	3.699|9.579|5.709	18.988	6.329	3	0.789|0.516|.|0.305|1.024|2.594	0.903	0.994	0.903	0.994	0.903	1.193
																																				LIPRIN_STIM	Calml3	Calml3	2.147|3.245|3.992	9.384	3.128	3	0.579|0.689|.|0.547|0.707|1.540	0.903	0.995	0.903	0.995	0.903	1.033
																																				LIPRIN_STIM	Pbdc1	Pbdc1	1.002|0.849|1.091	2.942	0.981	3	0.266|0.231|.|0.176|.|0.570	0.894	0.955	0.894	0.955	0.894	1.404
																																				LIPRIN_STIM	Septin10	Septin10	1.692|2.314|2.106	6.112	2.037	3	0.499|0.472|0.589|0.304|0.588|1.333	0.898	0.967	0.898	0.967	0.898	1.312
																																				LIPRIN_STIM	Myl6	Myl6	3.421|3.711|3.645	10.777	3.592	3	1.248|0.560|.|1.174|0.672|2.099	0.893	0.913	0.893	0.913	0.893	1.843
																																				LIPRIN_STIM	Cdkn2a	Cdkn2a	0.518|0.569|0.563	1.65	0.55	3	.|0.091|.|.|.|0.235	0.888	0.908	0.888	0.908	0.888	1.769
																																				LIPRIN_STIM	Slc25a22	Slc25a22	1.232|0.960|0.925	3.116	1.039	3	0.285|.|0.295|0.215|0.140|0.633	0.887	0.964	0.887	0.964	0.887	1.621
																																				LIPRIN_STIM	Mpc1	Mpc1	0.940|1.529|1.142	3.611	1.204	3	0.263|.|.|0.221|0.397|0.492	0.882	0.987	0.882	0.987	0.882	1.071
																																				LIPRIN_STIM	Srsf5	Srsf5	3.342|3.751|3.757	10.85	3.617	3	.|.|.|.|.|1.081	0.881	0.91	0.881	0.91	0.881	1.54
																																				LIPRIN_STIM	Igf2	Igf2	3.385|3.564|5.201	12.15	4.05	3	0.675|0.287|0.502|0.376|0.735|2.938	0.878	0.954	0.878	0.954	0.878	1.566
																																				LIPRIN_STIM	Mocs3	Mocs3	1.341|3.023|2.011	6.375	2.125	3	0.703|0.257|.|0.450|0.747|.	0.874	0.998	0.874	0.998	0.874	0.653
																																				LIPRIN_STIM	Ppp6c	Ppp6c	1.009|1.266|1.169	3.445	1.148	3	.|.|.|.|0.205|0.538	0.873	0.937	0.873	0.937	0.873	1.283
																																				LIPRIN_STIM	Ap3b1	Ap3b1	0.750|1.274|1.040	3.065	1.022	3	.|.|.|.|0.150|0.458	0.873	0.983	0.873	0.983	0.873	0.82
																																				LIPRIN_STIM	Rpl14	Rpl14	4.783|3.449|5.937	14.169	4.723	3	1.344|0.740|0.849|1.364|1.110|3.110	0.869	0.987	0.869	0.987	0.869	0.726
																																				LIPRIN_STIM	Rps2	Rps2	3.789|2.415|2.896	9.099	3.033	3	0.926|0.352|0.636|0.864|0.479|1.966	0.862	0.964	0.862	0.964	0.862	1.076
[truncated: 2 more columns]
